# Supplementary material for: Exploring the impact of plant genotype and fungicide treatment on endophytic communities in tomato stems
Source: Front Microbiol. 2024 Sep 25;15:1453699. doi: 10.3389/fmicb.2024.1453699 (PMC11469548; doi:10.3389/fmicb.2024.1453699)
Supplement: Supplementary file 1 [file Table_1.XLSX]

## Sheet: BACTERIA
Relative abundance for each OTU expressed in percentage
	ADX	AIL	ISR	MM	MO	TR30
RS-GCF-003581705,1-NZ-QWZT01000026,1	0	0	0	0	0	0.282486
GB-GCA-000299315,2-AKVP01000087,1	0	0	0	0	0	0.112994
MJ030-2-barcode59-umi55555bins-ubs-11	0.107296	0	0.363636	0	0	0.0480769
RS-GCF-015356885,1-NZ-ARXX01000121,1	5	0	0	0	0	0
RS-GCF-002836035,1-NZ-PJBT01000109,1	0.806452	0	0	0	0	0
AY039806	0	0	0	0	0.0803859	0
MW221347	0	0	0.27027	0	0	0
G001897355	0	0	0	0	0	0.186966
KJ504177	0.298507	0	0	0	0	0
RS-GCF-000963615,1-NZ-KQ031380,1	0	0	2.66667	0	0	0
JN582175	0	0	0	0	0	0.35413
MJ030-2-barcode59-umi110917bins-ubs-3	0	0	0	0	1.42857	0
RS-GCF-001953975,1-NZ-MBEJ01000113,1	0.195122	0	0	0	0	2.68948
EF138818	0	0	0	0	0	0.641026
AJ746070	0	0	0	0.218579	0	0
AF480591	0	0	0.0952381	0.983607	0	0
RS-GCF-900107555,1-NZ-FNRC01000006,1	0	0	0.0190476	0	0	0
RS-GCF-003443735,1-NZ-CP031969,1--2	0	0	0.180952	0	1.95648	0.232851
JF957700	1.31687	0	0	1.31148	0	1.02564
AB184109	0	0	0.363636	0	0	0
RS-GCF-000716435,1-NZ-JNWO01000088,1	0.343348	0	0	0	0.420032	0
RS-GCF-014650275,1-NZ-BMUQ01000073,1	0	0	0	0	0.306947	0.169918
RS-GCF-003851625,1-NZ-BHXA01000127,1	0	0	0	0	0	0.852658
RS-GCF-000496915,1-NZ-ARZZ01000009,1	0.487805	0	2.66296	1.02962	0.722911	0.0629327
RS-GCF-007989085,1-NZ-BJVJ01000149,1	0	0	0	0	0	0.149049
GB-GCA-002813375,1-PHUJ01000003,1--6	0	0	0.526316	0	0	0
G000389965	0	0	0	0	0.212766	0
LC033899	0	0	0	0	0.792079	0
AB036996	0	0	0	0	0	0.0125865
HQ246164	0	0	0	0	0	0.0377596
AY501364	0	0.243902	1.62162	0	0	0
EF363711	0	0	0	0	0	0.8
HQ622524	0.100334	0	0	0	0	0
FN870023	0	0	0.0571429	0	0	0
FN597581	0	0	0.0285714	0	0	0
AB234028	0	0	0	0	0	0.155039
RS-GCF-002105485,1-NZ-NCSR01000001,1	1.11485	0	0	0	0	0
G000763375	0.689612	0.789474	0	0	0	0.243056
KU379671	0	0	0	0	0.106383	0.0125865
KP722591	0	0	0	0	0	0.0490196
MJ030-2-barcode50-umi123483bins-ubs-3	0	0.243902	0	0	0	0
MJ031-2-barcode69-umi25727bins-ubs-16	0	0	0	0	0	0.25641
KC307772	0	0	0	0.238095	0.403802	0
KU505213	0	0	0.0285714	0	0.170455	0.0480769
MJ032-2-barcode60-umi48152bins-ubs-10	0	0	0.727273	0	0	0
MJ030-2-barcode58-umi14779bins-ubs-38	0	0	1.66667	0	0	0
JN674641	0.298507	0	0	0	0.0646204	0.302732
FJ816610	0	0	0	0.25974	0	0
MJ030-1-barcode25-umi11229bins-ubs-41	0	0	0	0	0	1.41026
MJ030-2-barcode58-umi17036bins-ubs-39	0.671642	0	0	0	0	0
KF309176	0	0	0	0	0.387021	0.875519
MJ033-1-barcode36-umi2910bins-ubs-139	0	0	0	1.48148	0	0
KC569790	0.146341	0.526316	0	0	0	0
MJ034-2-barcode65-umi1549bins-ubs-274	0.579399	0	0	0	0	0
FJ772030	0.838005	0	0	0	0	0.243056
JF803808	0	0	0	0	0	0.132159
MJ030-1-barcode25-umi5175bins-ubs-61	0	0.789474	0.619048	5.83333	6.26742	0.851731
KM007102	1.01862	6.10754	0	0	0.258481	1.48022
MJ030-2-barcode65-umi17943bins-ubs-35	0	0	0	0.595238	0	0
MJ032-2-barcode60-umi60468bins-ubs-8	0.149254	0	0.882353	0	0	0.0314663
MJ032-2-barcode60-umi71265bins-ubs-5	0	0	0.114286	0	0.128617	0
MJ034-2-barcode72-umi10465bins-ubs-16	0	0	0	0	0.11254	0
KM598262	0	0	0	0	2.14286	0
AM948969	0	0	0	0	0	0.104167
G002855535	0.298507	0	0	0.163934	0	0.104167
RS-GCF-002736205,1-NZ-CP024091,1--2	0.0823045	0	0.047619	0	0	0
MH100682	0	0.365854	0.0285714	0	0.410959	0.0694444
G001808025	0	0	0.0761905	0	0	0
RS-GCF-014109745,1-NZ-CP058555,1	0	0	0	0	0.128617	0
G900102835	0.149254	0	0	0	0	0
MJ030-2-barcode65-umi17034bins-ubs-35	0.0823045	0	0	0	0	0
RS-GCF-008245145,1-NZ-CP041643,1--3	0	0	0	0	0	0.0125865
G000423565	0.277032	0	0	0.10929	2.85714	0
MJ031-2-barcode69-umi15182bins-ubs-32	0	0	0	0	0.194175	0
AB245369	0	0	0	0	0.926089	0.414644
KT003984	0	0	0	0	0	0.501037
G000020565	0.100334	0	0	0	0	0
FR774778	0	0	0	0	0.436815	0
MJ030-2-barcode62-umi31653bins-ubs-23	0	0	0	0	0	0.588235
MJ031-2-barcode69-umi15985bins-ubs-29	0	0	0	0	0	0.0125865
MJ034-2-barcode60-umi4925bins-ubs-55	0.171674	0	0.576923	0	0.0969305	0.224725
RS-GCF-018128205,1-NZ-CP072374,1--2	0	0	0	0.350877	0	0
MJ034-1-barcode32-umi24821bins-ubs-5	0	0	0.0285714	0	0	0
MJ030-2-barcode58-umi111288bins-ubs-3	0.100334	0	0	0	0	0
MN061042	0.123457	0	0.882353	0.238095	0.0323102	0.3125
MJ010-2-barcode64-umi80486bins-ubs-6	0	0	0.0285714	0	0	0
MH013305	2.14286	0	0	0	0	1.92234
KU973600	6.67662	0	2.87131	11.0148	10.7694	0.396476
LT223126	0	2.89474	0.552381	3.45238	2.74921	0
MJ031-2-barcode69-umi25744bins-ubs-19	5.22695	3.35782	9.51171	2.95082	0	13.074
MT117836	0	0	0	0	0	0.972222
KX263321	0.829268	0	0	0	0	0
DQ367409	0	1.37255	0	0	0	0
MF538728	0	0	0.384615	0	0.265957	0
MJ020-1-barcode34-umi46350bins-ubs-9	0.234114	0	0	0	0.226171	0
G004801375	0.146341	0	0	0	0	0
KF694750	0.107296	0	0	0	0	0.0490196
KJ644318	0.731707	0	0	0	0	0
RS-GCF-003290185,1-NZ-QNFY01000033,1	0	0	0	0	0.38835	0
AJ843132	0	0	0	0	0	0.909353
JX843771	0	0	0	0	0.795455	0
MJ032-2-barcode74-umi63154bins-ubs-7	0	0	0	0	1.59903	0
RS-GCF-001013295,1-NZ-LAZY01000131,1	0.576132	0.816327	0	0.967742	0.0323102	0.141243
MJ030-2-barcode58-umi31842bins-ubs-22	0	0	0	0	0	0.0480769
MJ033-1-barcode43-umi12885bins-ubs-21	0	0	0	0	0.0646204	0
MJ033-1-barcode37-umi442bins-ubs-419	0	0	0	0	0	0.0564972
G000747075	0	0	0	0	0	0.25641
MJ030-1-barcode42-umi95038bins-ubs-4	0	0	0.645161	0	0	0
AM087226	0	0	0	0	0.22508	0
MJ009-1-barcode47-umi10434bins-ubs-46	0	0.526316	0	0	0	0
MJ007-2-barcode68-umi12303bins-ubs-28	0.097561	0	0	0	0	0
MJ030-2-barcode58-umi51167bins-ubs-12	0	0	0	0	0	0.0564972
MJ010-1-barcode29-umi171541bins-ubs-3	0	0.365854	0	0	0	0.0188798
MJ030-2-barcode65-umi3524bins-ubs-77	0	0	0.0190476	0	0	0
MJ034-2-barcode50-umi9286bins-ubs-23	0.373134	0	0.0190476	0	0	0
KY689830	0.216084	7.14286	1.57895	0	0.305466	0.3898
KP126755	0	0	0.909091	0	0	0
KF934398	0.107296	0	0	0	0	0
EU685334	0	0	0	0.681818	0	0
FJ851443	0	0	0	0	0.410959	0.686275
JQ806748	0	0	0	0	0	3.63333
JQ349049	0	0	0	0	0.418006	0
RS-GCF-000266525,1-NZ-AKEY01000567,1	2.73997	0	5.18158	4.01559	2.44594	2.26837
X95918	9.0946	0	0	0	1.03159	2.80354
G001442535	0	0	1.08108	0	0	0
KM576858	0	0	0.257143	0	0.516963	0
MF630933	0	0	0	1.91257	0	0
GB-GCA-003006785,1-PXJF01000260,1	5.51502	0.898876	0	0	0	1.15819
RS-GCF-006716455,1-NZ-VFPC01000007,1	0	0	0	0	0	0.294118
RS-GCF-000238895,1-NZ-BADV01000065,1	0	8.62745	0	0	0	0
RS-GCF-000217935,1-NZ-AFHI01000053,1	0	0	0	0	0	2.64706
G000711985	0	0	2.60476	0	0	0.188798
GB-GCA-015232455,1-JADFZQ010000075,1	0	0	0	0	0.638298	0.933543
MJ032-1-barcode26-umi21406bins-ubs-18	0	0	0	0	0	0.147059
RS-GCF-008017875,1-NZ-VRLR01000026,1	0	0	0	0	0.371567	0
GB-GCA-000956365,1-JPMA01000022,1	0	0	0	0.655738	0	0
MJ031-2-barcode69-umi34711bins-ubs-9	0.0668896	0	0	0	0	0
MK035744	0	0	0	0	0	1.34615
RS-GCF-017052015,1-NZ-JADWWI010000032,1	0	0.306122	0	0	0	0
GB-GCA-900457055,1-UGYK01000002,1	0	4.03846	0	0	0.353698	0
RS-GCF-900075535,1-NZ-FJYF01000046,1	0	0	0	0	2.14286	0
RS-GCF-003054605,1-NZ-PNXS01000001,1--8	0	0	0	3.37662	0	0
G000576635	0.100334	0	0	0	0	0
KX709881	1.12195	0	0	0	0	0.294118
RS-GCF-900460635,1-NZ-UAVM01000005,1--2	0	0	0	0	0.957447	0
RS-GCF-902831765,1-NZ-CADEYY010000081,1	0	0	0	5.32468	0	0
G001571285	1.01618	0	0.333333	0.909091	0.616096	0.8
MJ031-2-barcode64-umi127bins-ubs-1126	0	0	0	0.163934	0	0
RS-GCF-005382345,1-NZ-BFHM01000111,1	0	0	0	4.83871	0	0
GB-GCA-000268025,1-AKMZ01000008,1	0.243902	0	0	0	0	0.0694444
RS-GCF-004118895,1-NZ-CP035377,1--3	0	0	0.945946	1.31148	0	0
RS-GCF-016461905,1-NZ-JAEMOR010000116,1	0	1.85393	0	0	0	0
RS-GCF-900115645,1-NZ-FOXG01000023,1	0	0	0	0	1.30341	0
MJ034-1-barcode31-umi7459bins-ubs-58	0.483871	0	0	0	0	0
RS-GCF-013386915,1-NZ-JACAQW010000045,1	1.5122	1.84211	0	1.78571	0	1.07843
RS-GCF-015773135,1-NZ-JADWSX010000032,1	0.643777	3.53659	0	1.66667	2.42229	2.44941
RS-GCF-001909585,1-NZ-MPUZ01000115,1	2.39598	3.33333	4.80392	1.14754	0	0.590278
FN908483	7.35514	0	1.48649	5.37037	0	0
RS-GCF-900102635,1-NZ-FMZQ01000035,1	0	0	0	0	0	0.897436
AM114527	0	0	1.09091	0	0	0
RS-GCF-900155995,1-NZ-FTMC01000040,1	2.42424	2.85714	0.561905	2.5	1.09325	2.49717
KF582606	0	0	0	0	2.87671	0
AJ493583	0	0	0	0	0	3.58526
MJ030-1-barcode42-umi10976bins-ubs-38	0	0	0	0	1.16505	0
AF448515	1.60535	0	0	0	0.766371	0.402769
MJ034-1-barcode32-umi16247bins-ubs-16	0	0.11236	0	0	0	0.125865
MJ034-1-barcode49-umi22102bins-ubs-8	0	0	1.53846	1.40351	0	0
AJ239291	0	0	0	0	0	0.0125865
GQ845011	0	0.576923	0.0857143	1.88312	1.90539	0
MJ034-2-barcode71-umi16733bins-ubs-4	0	0	0	0	0	0.0564972
MJ034-1-barcode46-umi12679bins-ubs-28	0	0	0	0	0	0.0721154
MJ030-2-barcode65-umi81057bins-ubs-6	0	0.243902	0	0.863741	2.14286	0
MJ031-2-barcode67-umi32320bins-ubs-10	0	0	0	0.740741	0.170455	0
G000378225	0.171674	0	0	0	0	0
EU194887	0	0	0	0	0	0.465116
FJ872108	0	0	0	0	0	0.0503461
RS-GCF-000800115,1-NZ-JUHE01000001,1	0	0	0.0571429	0	0	0
RS-GCF-000472465,1-NZ-AXAK01000080,1	0	0.168539	0	0	0	0
MJ031-2-barcode69-umi37603bins-ubs-7	0.0429185	0	0	0.218579	0	0
MJ033-1-barcode36-umi32086bins-ubs-6	0	0	0.526316	0	0	0
RS-GCF-018146065,1-NZ-JAGSWH010000107,1	0	0	0	0.645161	0	0
KC782839	0.257511	0	0.967742	0	0	0
RS-GCF-904848645,1-NZ-CAJHCS010000127,1	0	0.801642	0.238095	0	1.88499	0
MN865823	0	0	0	1.31148	0	0
KU321297	0.288066	0	0	0	0	0
RS-GCF-904067385,1-NZ-CAJFDP010000039,1	0	0	0	1.11111	0	0
HF586506	0	0	0	0.909091	0	0.192308
RS-GCF-018026675,1-NZ-JAGKSV010000162,1	0	0.97561	0	0	0	0
AB010841	0	0	0	0	0.29703	0.486111
MJ020-2-barcode70-umi80922bins-ubs-3	0.243902	0	0	0	0.321543	0.367647
MJ030-2-barcode58-umi64920bins-ubs-9	0.246914	0	0	0	0	0.094399
KT962170	0	0	0	0	0.684932	0
FJ599672	0	0	0	0	1.42857	0
MJ031-1-barcode42-umi29945bins-ubs-9	0	0	0	0	0.274637	0.558226
AJ606333	0.820896	0	0	0	0	0
DQ360414	0.386266	0	0	0	0	0
MJ010-2-barcode64-umi146039bins-ubs-3	0	0	0	0	0.511364	0
RS-GCF-900461435,1-NZ-UIGV01000002,1--2	0	0	0.909091	0	0	0.113279
GU721027	0.27897	0	0.961538	0	0	0
G000374625	0	0	0.266667	0	0	0.630856
RS-GCF-016405945,1-NZ-JAEFCC010000035,1	0	0	0	0	0	0.775194
GB-GCA-902636615,1-CACPSF010000102,1	0	0	0	0	0.22508	0
KX636167	0.711834	0	0	0	0	2.47059
DQ432053	0	0	0	0	0	0.269608
MJ030-2-barcode59-umi32285bins-ubs-23	0	0	1.05263	0	0	0
MJ032-1-barcode26-umi53802bins-ubs-5	0	0	0	0.655738	0	0
GU721026	0	0	0	0	1.18396	0
MJ020-1-barcode34-umi10994bins-ubs-35	0	0	0.0952381	0	0	0
KU647206	0	0	0	0.163934	0	0
KC574383	0	0.97561	0	0	0	0
L33975	0	0	0	0	0	0.225989
MJ030-2-barcode58-umi35946bins-ubs-20	0	0	0	0.273224	0	1.2
MJ034-1-barcode39-umi15163bins-ubs-20	0	0	0	0	0	0.0440529
RS-GCF-011089895,1-NZ-JAANAT010000008,1	0	0	0	0	0.144695	0
EU542576	0.321888	0	0	0	0	1.16279
AM501439	0.731707	0	0	2.85714	0	0
AM774587	0	0	0	0	0	0.310078
MJ033-1-barcode45-umi77bins-ubs-1039	0	0	0	0	0.0323102	0
MJ030-2-barcode60-umi232bins-ubs-285	0	0.365854	0	0.38961	0	0
AJ292759	0	0.384615	0	0	0	0
MJ020-2-barcode71-umi4055bins-ubs-139	0	0	0.413187	0	0	0
MJ032-1-barcode26-umi87699bins-ubs-3	0	0	0.967742	0	0	0
AJ786000	0	0	0	0.327869	0	0
AB175643	0	4.28571	0	0	0	0
MH665405	0	0	0	0	0	0.0314663
MF193602	0	0	0	0.701754	0	0
AB185957	0	11.813	1.31579	0	0	0.0694444
AJ428275	0	0	0	0.350877	0.0321543	0
MJ030-2-barcode58-umi101006bins-ubs-4	0	0	0.0190476	0	0	0
AB680451	0	0	2	0	0.355412	0
GB-GCA-007096665,1-SFAL01000225,1	0	0	0	0	0.192926	0
RS-GCF-016411825,1-NZ-JAEKMH010000013,1	0.164609	0	0	0	0	0
KP339871	0	0	0	2.5	2.5	0.122549
MJ007-1-barcode25-umi15724bins-ubs-17	0	0	0	0	0.176849	0
KC508867	0	0	2.66667	0	0.212766	0
KP308152	0	0	0	0	0.340909	0
KP899563	0.164609	0	0	0	0	0
G900104955	0	0	0	0	0	0.6
MJ030-2-barcode50-umi110639bins-ubs-3	0	0	0	0	0.0482315	0
MJ031-1-barcode28-umi14524bins-ubs-32	0	0	0.0571429	0	0	0
RS-GCF-005153485,1-NZ-CP039740,1	0	0	0	0	0	0.120192
RS-GCF-002155185,1-NZ-MTAX01000001,1	0.0429185	0	0.104762	0	0	0.208333
MG687375	0.292683	0	0	0	0	0
MH633716	0	0	0.487805	0	0	0
AB024289	0	0	0.0285714	0	0	0
RS-GCF-001557405,1-NZ-LSKI01000132,1	0	0	0	1.29032	0	0
EU707561	0	0	0	0	0	0.144231
KY964284	0	0	0	0	0.582524	0
AF131295	0	0	2.34062	0	0	0
RS-GCF-900230255,1-NZ-OCNJ01000036,1	0	2.66667	0	0	0	0
G000743035	0	0	0.0285714	0	0	0
GB-GCA-018240745,1-JAFEFF010000068,1	0	0	0	0.967742	0	0
HE795994	0	0	0	0	0.0323102	0
FJ455532	0.364807	0	0	0	0	1.09339
MG984574	0	0	0	0	0.128617	0
G002796975	0	0	0.645161	0	0	0
RS-GCF-900105075,1-NZ-FNSK01000001,1	0.0823045	0	0	0	0	0
MF162183	0.588235	0	0	0	0	0
RS-GCF-011059185,1-NZ-JAALFE010000058,1	0	0	0	0	0.0646204	0.192308
RS-GCF-000474175,2-NZ-BATN01000197,1	0.568562	0	0	0.819672	0	0.775194
KX672813	0	0	0	1.05263	0	0
DQ092757	0	0	0	0	0	0.125865
RS-GCF-001650725,1-NZ-LXVX01000033,1	0	0	0	0	0.0484653	0
RS-GCF-002795205,1-NZ-NETV01000002,1	0	0	0	0	0.684932	0.196078
KF437546	0	0	0	0.714286	1.64974	0
EU009209	0.645161	0	0	0	0	0
KM925003	1.34328	0.510204	8.71127	0	0.873786	1.8749
EF530202	0.823045	0	0	0	0	0
G000147835	0	0	1	0	0	0.896893
X87161	0	0.731707	0	0	0	0
FJ177535	0	0	0	0	0.454545	0
FJ599671	0.257511	0	0	0	0.0807754	0.100692
MW172823	0	2.63158	0	0	0	0
RS-GCF-000293195,2-NZ-ALVC01000093,1	0.322581	0	0	0	0.113636	0
G001742225	0	0	0	0	0.959568	0
EF494193	0	0	0.712045	0	0	0
MJ033-1-barcode26-umi30259bins-ubs-7	0	0	0	0	0.291262	0
KF927051	0	0	0.289318	0.645161	0.29703	0
G009781045	0	0	0.363636	0	0	0
MJ030-2-barcode50-umi92296bins-ubs-5	0	0	0	0	0	0.0188798
KP876580	0.128755	0	0	0	0	0.112994
KF153051	0	0	0	0	0	0.0694444
GU565534	0.214592	3.33333	0	0	0	0
KX017286	0.234114	0.384615	0	0	0.290792	0
MJ009-1-barcode35-umi105850bins-ubs-3	0	0	0.380952	1.31148	1.84466	0.706215
FJ969841	2.70208	0	0	1.31148	0	4.77055
GB-GCA-000304595,1-AMQQ01000088,1	7.96872	0.487805	2	0	9.81078	3.85487
RS-GCF-903772885,2-NZ-CAICSX020000001,1	1.51515	0	1.00952	3.40909	1.1254	1.15385
RS-GCF-000236125,1-NZ-AGVZ01000029,1	0	5.95506	0	0	0	0
RS-GCF-013318965,1-NZ-JAAMAX010000083,1	0.90535	0	0	0	0	0
RS-GCF-001713395,1-NZ-CP016450,1	0	0	0	0	0	0.232558
GB-GCA-002364745,1-DEZG01000009,1	0	0	0	0	0.782467	0.435992
DQ365921	0	0	0	0	2.14286	0
HE649224	0	0	0	0	0	0.3125
MJ010-1-barcode25-umi115419bins-ubs-6	0	0	0.835897	0.919913	0	0.0721154
FM177879	0.243902	0	0	0	0	0.169492
GB-GCA-900469965,1-UBZP01000029,1	0	0	2.66667	0	0	0.0694444
MJ010-1-barcode26-umi141474bins-ubs-3	0.0858369	0	0.865664	0.25974	0.319149	0.481812
EF070131	0.146341	0	0	0	0	0
RS-GCF-900177415,1-NZ-FXAF01000006,1	0	0	1.21951	0	0	0
RS-GCF-011046245,1-NZ-CP049241,1	0	0	0	0	0	0.307158
EU867317	0	0	0.731707	0	0.325306	0.151038
EF035074	0	0	0	0.163934	0	0
EF061096	0	0	0	0	0	0.451977
JX855169	0	0.365854	0	0	0	0
GB-GCA-900466595,1-UBMS01000049,1	0.820896	0	0	0	0	0
GB-GCA-900469765,1-UBYK01000079,1	0	0	1.13917	0	0.29703	0
RS-GCF-008039815,1-NZ-RCNL01000026,1	0	0	0	0	0	0.138452
AJ244650	0	0	0	0	0	0.659722
AY971368	1.95446	0	0	0	0	0.588235
MH094643	0	0	0	0	0.129241	0
EU143355	0	0	0.487805	0.526316	0	0
RS-GCF-001557235,1-NZ-LSJI01000180,1	0	0	0	0.526316	0.0643087	0
RS-GCF-002858845,1-NZ-PJRQ01000050,1	1.28432	0.961538	2.05882	0.454545	1.79408	1.39505
RS-GCF-014207215,1-NZ-JACHCS010000001,1	0.522388	0	0	0	0	0.423299
RS-GCF-000372645,1-NZ-APMP01000051,1	0.0823045	0	1.46341	0	0	0
EF649779	0	0	0.576923	0	0	0.125865
RS-GCF-011604565,1-NZ-CP050103,1--3	0	0	0.495238	0	0	0
RS-GCF-005862305,2-NZ-CP054021,1	0	0	0	0	0	0.59786
G000483365	0	0.853659	1.54011	1.07143	0	3.07975
RS-GCF-014194695,1-NZ-JACIAH010000039,1	1.21212	0	0	0	0.679612	0
GB-GCA-900470325,1-UCAJ01000032,1	0	0	0	0	0.891089	0
KX022634	0	0	4.21053	0	0	0
RS-GCF-012926605,1-NZ-JABBMR010000224,1	0	0	0	0	0	0.0564972
LM994040	0	0.243902	0	0	0	0
G000466945	0	0	0	0	0	0.173611
G002855555	0	0	0	0.38961	0	0
RS-GCF-000230975,2-NC-021172,1	0	0	0	0	0.0643087	0
G000376125	0	7.33333	0	0	0	0
AB854065	0	0	0	0	0.113086	0
RS-GCF-016864535,1-NZ-CP044010,1	0	0	0.0666667	0	0	0
GB-GCA-900465665,1-UBJO01000129,1	0.483871	0	0	0	0	0

## Sheet: FUNGI
Relative abundance for each OTU expressed in percentage
	ADX	AIL	ISR	MM	MO	TR30
56a9aeaee86a209eb24cdb3b7ce274bd	0.0459619	0	0.0233918	0.0665336	0	0
c49f7a4f244d7a4449e816474e776a43	0.0662983	0	0.189521	0	0	0
a45ce124fa21a25f6674631564ce2577	1.14417	1.59789	1.20584	0.383436	0.358723	0.966869
194ac99576c986506a9bd0bbf2a60922	0.532602	0.869655	0.179211	1.16258	0.817556	0.443902
2fff779f28a589eb3ff928898206ef12	1.66366	0.893379	1.01322	0.472872	0.561392	0.586906
38dfdcb65cc06170812aede0119331da	0	0	0	0.331675	0.0828157	0
aa4d2dcda059586cade0de64ce2663e9	0.355228	0.301986	0.202429	0.826715	0.285613	0.310801
5881b4c5b3e8f09df7c898be42c89da4	0.535869	0	0.253354	0.198712	0.536264	0.101997
e67c10093f44042429dd5401bb082501	0.896602	0.731275	0.825254	1.25037	0.441841	0.484218
b0b191225a68ec46969ea400c5ed6106	0	0.359278	0.184998	0.289629	0	0
0588cf1cc1b6bde6e409ac0c7b61f10a	0.306035	0	0.300493	0.666513	0.0828157	0.530073
1d583944c28cc356c4716ebd8634bf34	0	0.473286	0	0	0.0828157	0
b6c33eaa4e938f549f05e9ceb3ea3501	0.0552486	0	0.0716846	0.544895	0	0
cda8e256b9c95e92a5e3c6145a2c1480	0.026264	0.162206	0	0.0659413	0	0.0726392
f698a82fc4de8bccb037b3767ffcbe39	0	0.337137	0.172414	0.296736	0.131236	0.212649
c601b4fb2f6e0c480a46ecee7006545c	0.0650759	0	0	0	0	0.106383
212015f5e7fe7d179d0d9c83cf6a72bc	0	0.119474	0.180723	0.502047	0.134005	0.67944
bca6158bf268712367f79478567bc84c	0	1.0101	0	0	0	0.0726392
e0eaadf5aba09b69dea34f577e7bb36f	1.01201	1.11924	0.602093	0.769687	0.534881	0.489566
3c6a30c6ba1035e7e62a44601366ce84	0.510747	1.38452	0.339142	0.774207	0.22185	0.917535
f63674241b67780ddd5748877d3cc042	0.238969	0	0.268472	0.0908265	0	0.0638298
8d953fa8149c7684d4152d0424034f9d	0.444188	0.752799	0	0.060551	0.0618238	0
c688a9e34fa808685dc03c5ab7ae9247	0.606051	0	0.366686	0.0659413	0.198063	0.15372
4bcc00955faf431330e922f6d3eecad8	0.203571	0.1554	0.120482	0.207313	0.138122	0.0452489
6fee1c53ec2cb51db14fa019d980bfff	0.0689655	0.364299	0.0222965	0	0	0.0983607
1d9d8accc18c3b3a38c5efa8becc4b4b	0	0	0.0233918	0	0	0.145396
f1f0fdd224705aace1ba70fb4750bd31	0.180463	0.416667	0.422171	1.12337	0.422385	0.202146
8a3d802eea96743c82920fe8bf834311	0.30176	0.845989	0	0.060551	0.608324	0.194348
b2e4ed82ac1e5ddd13bc452fcb6c98ce	0	0	0.110497	0.552898	0.0618238	0.0851064
89319fcb9fbf4e1860d338d6f65f0c62	0.156644	0	0.121457	0.249688	0	0.135747
2a5f7fea90b7d78e1baa754779c95296	0.432637	0.253603	0.110497	0.4004	0.789052	0.0536398
c541dbbfc05c541d01215319d953ea61	0.241379	0.214362	0.172414	0.0665336	0.0808081	0.193705
694a88b87a0c391c51b04b04d8e56125	0	0.416667	0.3125	0.223756	0.103093	0.0226244
0ef08a38987d1857b48ef2baab77b1b8	0.08	0.555556	0	0.407502	0.103093	0.0904977
c6a628500b22fd725f059a00f5ccbf0d	0.318334	0	0	0.339614	0	0.0696864
dd0ede03155e66d9d8b64a8c30102774	0	0	0.189521	0	0	0
b827bf35c04e3fc39ead6522550c9226	0	0	0	0	0	0.296445
b03b8e2659e4ef6173a63788c6242f8b	0.08	0	0	0.325203	0	0.152956
aa6b10637dcc4b91a8045f89bdf67b81	0.165754	0	0	0.192434	0.313608	0.216244
57a0477d7e5956a3e30e6d40d5c5bb20	0.969021	1.06585	1.23801	0.335431	0.489331	0.680527
036c76d141d3bd2617b2ad9151c729eb	0	0	0	0	0.0309119	0.348432
38324cb92b457de87d429039ed469069	0.0331492	0.1554	0.0862069	0.133067	0.311853	0.450922
8e3c1ed0817afc65625267960bdc9573	0	0	0	0.487805	0.0347222	0
e0a738c307970ea6b051f39cddf54517	0	0.558342	0.0222965	0.21322	0.10352	0.0484653
b4c1e64c818fa7e1f7496bbe32a77b6a	0.221158	0	0.0334448	0.260602	0.25406	0.121065
600abb36aa10975243e465a28128bb53	0.0773481	0.416667	0	0	0	0
2dd848ecf666722a63a52b6a2d5e5081	0.145821	0	0.107527	0	0	0.0807754
23a2faffadadf49b98680d9007afcde8	0	0.460892	0	0	0.0877757	0.0726392
85c0245dc35355cd2e2b19b1846d3129	0.123902	0.252525	0	0.0665336	0	0.0484653
834d6f5c57a1206db9f7b80ddeea9b5d	0	0	0.172414	0	0	0.228571
b32ccaa10bde238865b6c2940a001226	0.306122	0.174978	0.368212	0	0	0.10453
3cc96e685d323d2172c5b8a81723f5c0	0.780841	0.395866	0.538042	0.883167	0.11736	0.89347
a26427aea532eb05c9adcdf933f7f6f9	0	0	0	0	0.225694	0
6ba7aa3f835545e09e4058224b03464e	0.0743494	0	0.0222965	0	0.169033	0
da8a4881b7b6843ffd1854a6420b9e92	0.424885	0.200577	0.556555	1.05899	0.249741	0.605623
19dcb0166e28a3a7d46a749c6ee787ab	0.348289	0	0.453329	0.0659413	0.324734	0.524847
fa567a7ac22b97f02da5354af04e5a8a	0.845498	0.142908	1.02631	0.362677	0.326381	0.330522
afca7547a91cc2ac9ba0610b5e94c4fb	0.269466	0	0	0.109469	0	0.0161551
e1c8233cf41af54900e18bc82d7b3cdd	0.0749108	0.142908	0.324783	0.109469	0	0.100183
527ffa71fedf13291b8d714dc049d729	0.0635593	0.0714541	0	0.15015	0.0618238	0.0909793
4278e616f08e09f25d61974f266f7dd1	0.103687	0.1554	0.0862069	0	0.0868056	0
d555184cf5b4c6e93f2328a0a49ec98b	0	0	0	0	0.437788	0
24e03405a84f4bb00861919066ae1e6f	0.24	0.3885	0.0233918	0	0.040404	0.448552
0045f318dc0fd3f2de3585ffbe0afa86	0	0	0	0	0.438218	0
6fde25e8bda3b363de93f176e6cc0f6f	0.772102	0.739234	0.0701754	0.289839	0.121528	0.631611
09024a6646c87627e9b1af64eeb9146a	0.148699	0.142908	0	0	0.115207	0
33895ac93e8b77b944eb7c774cac9306	0.104444	0.37418	0	0	0	0.0678733
edaea3d4a57c2d17b3691d5732797369	0.153977	0.300866	0	0	0	0
24e58fe79c0cec0d2b0bf17e2c7f4f03	0.0460829	0.174978	0	0.118455	0	0.0678733
a56fb32e9bad9268277ba7ceff270bef	0.329262	0.0714541	0.589098	0.226647	0.246941	0.774992
015d417ca21dec6f6a38ba11be07e3b3	0.0576037	0	0.0862069	0.300835	0	0.13414
55c97a7cf1c390c49648ee9b70bbee08	0.298223	0.787402	0.994456	0.666535	0.113728	0.199244
1c382c9b388fb6724ba2879e79ef27d2	0.0230415	0	0.240964	0.160351	0	0
a815d6e5e009c53239dacc3cd7446fc7	0.245227	0.119474	0.200995	0.108401	0.309665	0.0966072
9321549c13ecb18857a30447834b6ec6	0.862847	0.122775	0	0.659321	0.285944	0.448716
06b484d9f0655ffc79af1fa86fdbde38	0.1656	0	0.0809717	0.0998004	0	0
2b51d236a5a8d4ee46954d3b25bb0fde	0.0552486	0	0.537221	0.0473821	0	0.156839
be7b30bfec3150371371426f58d81e61	0.646105	1.33566	0.699092	0.396292	0.357694	0.301139
c3a22c77e86c79d6eb9a30a0409b2659	0.118141	0.119474	0.214286	0	0	0.0638298
661749dc8f990b16917e6d0b0b251684	0.710071	0.753834	0.546816	0.852888	0.34816	0.530238
321abc5ba15bdb3d5b62c1439a0cc91f	0.0677492	0	0.0334448	0.166334	0	0.10453
303f6a2506fceec435e60af84126da55	0.026264	0	0	0	0.040404	0.171429
43367f442516aa6638f6574048cac6d9	0.12	0.416667	0.245482	0.749064	0.24055	0.0904977
e72e295b087618e317047f67ce4ce604	0.0921659	0.477897	0	0.1001	0	0
82f80598e589acb4439c4e7c31e226d0	0.0704225	0	0.0716846	0	0	0.0904977
6a72a5a99de41cdfc4611bb22d0dd098	0.241017	1.77339	0.272401	0.346506	0.924996	0.603066
7d4599e027f69081b71c710244ea5bba	0.141245	0.243309	0.0891862	0.273673	0.760829	0.171429
7e38c803c7faca3b1b2d2e3dcf59e32f	0.25298	0.107181	0.258621	0.0998004	0.0808081	0.0726392
f8073af936f23f496e806afe209c95ef	3.47963	2.25738	4.71778	3.60572	6.35831	6.37109
493f2b8e07ccf38482b3322d2d9643f5	2.37034	3.02283	0	5.25205	0.0460829	0
38077cdf871e8e5d9237e6e6643274f0	0.535115	0	0.0350877	0	0.040404	0.0153257
4114098dc216c69fd2aa473a284d184f	0.12	1.25	0.240964	0.815005	0	0.0904977
669fc5a37db656c92d57c77ead101893	0	0	0.133779	0	0	0
31c1e3dc32d527c4f6e2d706c583762c	0.0331492	0	0.511321	0	0	0
1b38d5a399e496b75327b83dd5050543	0.0352113	0	0	0.060551	0.0463679	0.220849
4c160255d5aa6f9814d4750976a17ab0	0.154185	0	0.125	0	0.497955	0.243262
e42ef292937e2d7378d092152e625620	0	0	0	0.302852	0.0414079	0
2b84967c053f77167a548fc58872950a	1.09191	0	1.17518	0.84827	1.49965	1.41795
5cfbb2623bfcdb0449d4f8323ae39474	0.451054	0.081103	0.323887	0	0.163699	0.166795
11bc6597540247e7b8e8145483326b80	0	0	0	0.307984	0	0
e6b6a97fbca0548ea0ed006056a3b80f	0.0433839	0	0.357143	0.15015	0.0414079	0
8ce334365dff86c3fad14629d7e796d2	0.0528169	0	0	0.302755	0	0
7948e1196fcdaf8c294c6a1d477a725f	0.168064	0	0	0	0.0877757	0.25993
7d9d5b431d926dd3341432a7d46b095e	0.026264	0	0.0467836	0	0.0772798	0
2e6424ddee42a1112fea9d6256c2d8a1	0.130152	0	0	0	0	0
15ab12e749d4962e74eaf3ed614b2c76	0.105177	0	0	0	0.102228	0.590164
b33358528cc0ba537cdf033b4cc71297	0	0	1.00334	0	0	0
ea7a29e405664cd815483822c95514db	0	0	0.133779	0	0	0
b623e6bfaa095875e56fa2ddf9a22725	0.0689655	0	0.172414	0	0.0414079	0.0571429
117fa9aac7f1d01a9aabba5918eb5f9b	0	0.638188	0.125	0.0659413	0.137237	0.0323102
ccaa0938227d35c4c285ec78572a2b5f	0.225818	0	0.221487	0.370689	0.718903	0.458097
af89466687a145c3f0429ee48ad5952f	0.433709	0.236503	0	0.0710732	0.263582	0.184622
ee27ecd0a4beb983e4994cb8922e14a7	1.73637	1.4781	1.32552	1.95638	0.771854	1.03859
dbf8316cf6d2a1d6f824ca1de2565b6b	0.276445	0.3367	0.132794	0	0.0552486	0.125823
ce1c3ab791486d37aa0fd0d8245a9f81	0	0	0.445931	0	0	0
07b7ab3320258c520cbed2dce1d7b69c	0.0542299	0	0.0668896	0	0	0
41177388c25d6a1f63948b57193d77ca	0.204733	0.1554	0	0	0.137457	0
62a3116c2528c3ec56d451c501b61488	0	0	0	0	0.308049	0
65e29977a64b212befc050b21b9b7e5e	3.87212	6.9296	3.64256	6.58945	6.22208	3.56854
99f208e245a0651804de91196ae19d95	0.102041	0.507975	0.0322581	0	0	0
bbd4d657cd7604e5bf55a17718a50463	0	1.19591	0.115512	0.166334	0	0.114286
d2b86f4ee0bbaa48f16f65b091298550	1.24615	2.31399	1.80413	2.90261	0.894285	1.83861
23feda89f5fb98763f6d48e18f18b966	0.131898	0	1.40143	0	0.332978	0
a2e88217d134fdc7e91a459c64434815	0	0	0	0.230795	0	3.69515
73cb7dcdd2b2390e00a2c34c6da2377e	0.219285	0	0	0	0	0
f26cbc239e6f265569e7d13cfcf21cc1	0.119306	0	0	0	0	0
84a8a7d953de2f99394f4275e7d12bdf	0.0689655	0	0	0.392686	0	0.290557
92beeda08e17871ed592c8e495868257	0.366714	0.352575	0.206536	1.10032	0.484536	0.292541
fc2ab92e64c9be2dbbf6049489b36f5e	0.243182	0	0.0862069	0.108401	0.0621118	0.231359
98fda423da810aadb35dccfea6a05219	0.204082	0	0	0.0947643	0	0.0807363
364beb06ae0fea926305a44cce0cf149	0.629881	0.55708	0.487606	0.449088	0.474252	0.98519
8a836029df418c1c322f8b9c44995f17	1.87778	1.55587	1.84267	2.94823	1.57773	1.27692
e97ae3f6333513bba2261e6057d16bdc	0	0.121655	0	0	0.161575	0.0425532
69d766a4a28e8787cc03e33d295e49dd	0.102041	0	0.158445	0.189529	0.0460829	0
e6720599fab4abf9f478cf527dc4a250	0.0423729	0	0	0.164204	0.124224	0.0452489
f254f1e7bec422810e5772faa921c365	0.0976139	0	0	0.468827	0.208333	0
0efa017eb7680a28fbeafdbe03b69784	0.0115207	0.844076	0.340106	0.121102	0.0309119	0.333823
c596a9eb18c253ab07f85a0e2c7b89d7	0.261685	0.081103	0.0334448	0.620265	0.138122	0.0968523
17682de26677345b9c4d64a2d60ce9b6	0.118295	0.513069	0	0.1001	0.130948	0.181477
587d325707d72cf1453c77edbe526e4d	2.08498	3.41198	2.77147	3.07408	1.89149	1.83067
757a6670c19c501d3720565a02c8e04c	0.0352113	0	0.0350877	0.296736	0.605625	0
91b397b833028a9f9c6eae9bdb70ff0e	0.019698	0	0.0584795	0	0.316902	0.110783
f31e9e115304c10cd5b14ee45d2fda43	0	0	0.0645161	0.174342	0.0828729	0.0655738
924318be28ce2b0762a9e0e7aff35928	0.0542299	0.277778	0	0.108401	0	0.0452489
81d356e205a1c62207fc34172cf1af24	0.110484	0	0.1875	0.0659413	0	0
0de3c6982b387f792cb6e97fdd1fac45	0	0	0	0.118455	0.0347222	0.10453
04bee191740303f03138ba29a70b85e4	0.214579	0.1554	0.226459	0	0.134899	0.175604
bc10eccdc662154b8025567cb26d17cb	0.115207	0	0	0	0	0
97f26abd0b1d370c70211834203670d1	0	0.121655	0	0.0998004	0.0818119	0.0678733
5ea915cc5246ccdf116e42cee6884233	0.462741	0.649767	0.575431	1.06549	0.200468	0.262276
936e757c45bb437b7cf4015e72ba2362	0.235841	0.585934	0	0.439216	0.103093	0.441795
94ee23c0b3aca4de5e230e4e63b7871e	0	0	0.431034	0	0.439805	0.0810811
db6ddb993f39673ad1070e1e12718ee6	0.923031	0.678814	2.58932	1.31302	1.82899	2.7029
fd656703b944117fe0a442b1f49c42da	6.07904	1.76215	1.58244	1.31675	2.72707	5.46198
51c8f84b36af511100e27f7f4a9d562b	2.79266	1.28617	2.08687	0	2.21111	0.646026
4c19301eacbc0c7e48f9a316968de4af	16.9174	12.4414	18.8986	11.0918	20.2102	18.7721
f6cec827f3c998cd6e0e71baa5a2e91a	2.04608	0.122775	1.12917	0.393582	0.70567	1.17357
4215e4abcc5ae9720c0114efc48a7307	8.44341	3.49824	9.63574	8.95689	10.1928	10.5633
cc8407d79e060186976ce29ca017d2a0	0.16	0	0	0.0659413	0.406939	0
b2b6243a8db7052b23eb3e17581f551c	0.128579	0.119474	0.5313	0.189529	0.0460829	0.26348
389c524d14d2ecffa871a7807a5b44ea	0.0230415	0	0.193826	0	0.485395	0.0571429
6452e47fbb1bf9f8e367c5326e2a1c04	2.20226	2.16938	1.95314	1.27484	2.16157	2.29676
4a77c5e7d236110e28d5adbecb1d6274	0.360979	0.364299	0.576797	0.330595	1.14363	0.540031
f9a002bd7cf28c7cfefee6e9b7cfc78b	0.0806452	0.119474	0.121457	0	0	0
d509d7d2c3a6d0f63437c731b8ddbd95	0.172414	0	0	0.170874	0.040404	0.145278
fb25038eb64f7694a2602c19dd6d2ebd	0.172007	0.609546	0	0.165742	0.148097	0.401803
c3dc3720680dd5129bbc1b470e4ec554	0.125082	0.107181	0.0862069	0.0998004	0.0606061	0
9e0c0c423bcb0bf45efca08d5fef24dc	0	0	0	0	0.16129	0.0904977
d77191d6227f4c09816948359b17a580	0.175083	0.122775	0.489052	0.180542	0	0.266366
c33752ba8e6b436b0960685a58a4cd2c	2.7087	0.1554	1.30931	2.57146	1.55195	2.03487
26ed6af88c71800db1b8fdd35a237b53	0.0220994	0.472448	0.305612	0.532516	0.170456	0.367463
f2f8bb90ea7289f310204c73b54954ba	0.021692	0.343328	0	0.412232	0.144501	0
a82a5d11e2b81d348b349f313dd448f7	0	0	0.222965	0	0	0
77a9989786e6079f39cd6584c79b6284	0.172414	0.364299	0.0967742	0.0659413	0.0460829	0
ae0b48af19e8a741aacb86d077e593e7	0.119721	0	1.99554	0.1001	0.260797	0
7871be11e62c6e95550d2a0d872dd0db	0.385018	0	0.12931	0	0.151905	0.136267
c34cec4dcb7435a69fca3957af06a32f	0.0951898	0	0.0809717	0	0.0828729	0
a0c8a6a56a196591153710e71e28f080	0.0758584	1.03341	0.26693	0.284445	0.47249	0.194185
01b24118a8a984ed4f2073f30f3119d7	0.375958	0.0714541	0.180723	0.216802	0	0
22e3e775877f55776271c7c26a8e5823	0.362127	0.0714541	0.345798	0	0.0723198	0.312256
1e0de0a23c351c53b225b1766f15cd63	0.0352113	0	0.423182	0.225404	0.0414079	0
55f58128b9b53dd1309112cd060de143	0	0.1554	0.278802	0.189529	0.0414079	0
371da1f89ea694d2acbe54f1aac8a719	0.363487	0.333628	3.6889	0.25547	0	0.115022
12cb8995d2df767b7724d4c0daf8da04	0	0	0.122631	0	0	0.0857143
a05a512acbcdc9e4a1613dc975badf43	0.680572	1.1318	1.02392	0.883087	1.14372	0.462376
e04efe13dbcbcde0e41d534f0f66785b	0.0873791	0.107181	0.12931	0.582448	0.0520833	0.516347
2eda7d3d73e0de20573932e8a5ef40cd	0.12	0.179211	0.107527	0.118455	0.165205	0
d67291ddd42ff0e001d8d0bc948f4e06	0.0976139	0	0	0	0.0309119	0
84f5d84705944dee3da16b5a7b793eb2	0.103448	0.250089	0.0716846	0.131883	0.399904	0.113122
96cb63c32446a6bb533295bdf9a3875a	0.0654144	0.707627	0.0809717	0.419969	0.137457	0.33418
d9c596f2e04121924d1bd881aca8aa75	0	0	0.111483	0	0	0
109dd21b5314ec25c708ceb1033a598f	0.0773481	0.416667	0	0	0	0
5f1dbc0f54230c66898363ddb63fc3ac	0.0576037	0	0.121457	0	0.040404	0
78e6d58c46329101572cc349b2c00a64	0	0	0.214286	0.228543	0	0.0323102
cdb96efa56f784738a8a438fd892dcc0	0	0	0	0.1001	0.343232	0.0540541
d04b93d2ee4fa11954072f2dab040098	0.021692	0.3885	0.120482	0.0665336	1.00018	0.184622
eed11bccf858a1adc97c3194bea641db	0.364371	0.70088	0.0809717	0.482272	0.192379	0.176396
9e1126c5bd5164423f69df815eb7beda	0.438659	0.363374	0.0716846	0	0.0414079	0.305823
4cf35d0b7e0dcb17b1e1a88e496a3421	0.021692	0.424673	0	0	0	0.0540541
fd6213d71a3ec6b4b89047da67d9fc5d	0.0743494	0.273224	0.191469	0.229135	0.457071	0.16129
b16f53dee32060bcbc8bb79484fd3248	1.20632	4.0642	1.34926	3.07341	3.68432	1.21238
fb32a07f24706b61d70c5281deacdcc2	0	0.380405	0.121457	0.164204	0.509209	0
c17085b35d1e8f1e20918da591c7a52f	0.0743494	0	0	0.164853	0.352904	0.0153257
420a9d4c865f2700fb30ada245a0cd76	0.563896	0.546448	0	0	0.0463679	0.0323102
c3ef1c636de697465624f056302ac24a	0.290992	0.214362	0.151607	0.133067	0.0751263	0.121065
c61e62ff9cb8dc8743944b7b0fae1b11	0.0689655	0.142908	0	0	0.156259	0.0726392
d219fadbd67ff7605e09e12b8281d1aa	0.0689655	0	0.172414	0.0665336	0	0.0726392
e3bb7792e9936ee36eee42b3f4a0b943	0.175161	0.119474	0	0	0.0347222	0.131148
9872227468ec92fc610c3f344b57ae2d	0.0331492	0	0	0.164204	0.0828729	0.0571429
31f46ed07992e75efddbd15255353135	0.0528169	0.273224	0	0	0.144928	0.0726392
38e2c66670490f703e97cb5a9a1be621	0.126569	0.41712	0.0862069	0.440473	0.202663	0.093675
40276225d6a8278ba7b371212ee5bbdc	0.169492	0.081103	0	0	0.262465	0
602adca1bc3f3ed3948eb378fe9687aa	0.133216	0.769252	0.556491	0.321949	0	0.269095
c992f2ed377948bb3a003641fa9f6fa3	0.217883	0.242249	0	0.0659413	0.287169	0
0fb8a58b5bd14664f1c35b5f6a5c39ca	0.243195	0.273224	0	0	0.41602	0.107527
e9bf7f0206d2460def456a59bf2b05b6	0.0460829	0	0	0	0.214052	0.368658
dd5e47c10e1e177074dd02c032a08376	0.165123	0	0	0	0.0520833	0.0638298
6f8459a7321bb2cc9b0802ae4092ec46	0.283209	0.53121	0.200995	0.332083	0.449494	0.388544
3c81c7e07a193fc54af585e3b8437569	0.240921	0.290005	0.323045	0.109469	0.148311	0.369243
b8de3c9cc34d8e630bd1143154c0e188	0.0635593	0	0.242915	0.345102	0.0460829	0
96199d088a52221100529fa69ef3504b	0.0785952	0.60378	0.0862069	0.193026	0.213229	0.162751
864cfe671d32a7896982590c24f34785	0.327135	0.456696	0	0.230795	0.552723	0.153344
877ae4765470686a25384b469c1df46c	0.186471	0	0	0	0	0
88f23fa4feb46ffba481b5378cbfa2f6	0.369674	0	0.0809717	0.1001	0.422997	0.3054
cb7b68db9678650f933b9a468927a97c	0	0.301986	0.120482	0	0	0.109079
e6c6a6ff43df094d38129eec4a30699f	0.10846	1.92809	0.286738	0.211929	0.165631	0.684199
f7cbac8a2e094a3cf63162aead12efd9	0.109859	0.446067	0.122631	0.821018	0.110497	0.142857
fdbe6b49d6e697bf85e3f5c0b58405d6	0	0.182149	0.0862069	0.1001	0.149176	0
1bd80e0c5ef4c3df66c010b7c4a986ea	0.0352113	0.252525	0.0809717	0.15015	0	0.105569
8c024c602fa62fbdea33180f1ea6d08c	0.148037	0.456989	0	0.098912	0.285134	0.0638298
8f543486245102a8ea206a9e00da208d	0.153061	0	0.0950764	0	0.260797	0.10453
066f89e659d4bcb9e23a2fb7a1ad02cb	0.0806452	0.0714541	0.120482	0	0	0
